# Supplementary material for: Above- and Belowground Plant Functional Composition Show Similar Changes During Temperate Forest Swamp Succession
Source: Front Plant Sci. 2021 Jun 28;12:658883. doi: 10.3389/fpls.2021.658883 (PMC8274568; doi:10.3389/fpls.2021.658883)
Supplement: Supplementary file 2 [file Data_Sheet_2.xlsx]

## Sheet: Data
Successional stage	Plot	Soil water content (%)	CV of soil water content (%)	Soil pH	CV of soil pH (%)	Soil C:N	CV of soil C:N (%)	Soil N (mg g-1)	CV of soil N (%)	Soil P (mg g-1)	CV of soil P (%)	Species richness	Leaf FRic	Leaf FEve	Leaf FDis	Root FRic	Root FEve	Root FDis	FDis of SLA	FDis of LDMC	FDis of LTD	FDis of leaf C	FDis of leaf N	FDis of leaf P	FDis of SRL	FDis of RDMC	FDis of RTD	FDis of root C	FDis of root N	FDis of root P	CWM of SLA (mm2 mg-1)	CWM of LDMC (mg g-1)	CWM of LTD (g cm-3)	CWM of leaf C (mg g-1)	CWM of leaf N (mg g-1)	CWM of leaf P (mg g-1)	CWM of SRL (m g-1)	CWM of RDMC (mg g-1)	CWM of RTD (g cm-3)	CWM of root C (mg g-1)	CWM of root N (mg g-1)	CWM of root P (mg g-1)
Early	1	85.2986	75.237	5.414	3.37967	13.8235	4.77115	2.24143	12.7433	0.616829	10.5519	12	0.362354	0.733379	1.92141	0.0786613	0.554868	1.76204	0.480575	0.568311	0.806348	0.699064	0.506583	0.875431	0.673194	0.543461	0.663359	0.840655	0.262613	0.511422	39.5092	221.79	0.0627313	440.092	24.9356	5.17148	9.56244	419.243	0.18464	457.504	7.94696	1.9028
Early	2	102.539	83.9079	5.318	2.82499	14.44	3.14588	4.95446	65.1795	1.10842	39.3824	11	0.111973	0.739299	2.19673	0.0533697	0.510984	1.66216	0.672823	0.699922	1.01099	0.433274	0.629753	1.20266	0.554837	0.578746	0.619482	0.622172	0.268173	0.753751	35.7331	249.524	0.0856663	437.449	21.1379	4.11227	11.6597	445.044	0.17032	458.366	6.80537	1.64895
Early	3	55.4067	30.1586	5.37	2.66626	15.3216	7.09248	2.95124	30.3548	0.721513	28.3175	16	0.416641	0.502267	1.95107	0.375057	0.464971	2.04795	0.767435	0.480964	0.877587	0.425097	0.377974	1.09436	1.02432	0.650194	1.05382	0.634425	0.190968	0.685031	41.8714	257.336	0.0814905	438.754	23.4063	4.88754	13.7252	459.508	0.193541	457.967	7.26694	1.7932
Early	4	43.3858	32.5431	5.706	5.4309	18.4364	10.1258	2.69505	50.8873	0.580604	16.2732	19	0.809719	0.735215	2.08715	0.43004	0.646471	1.77296	0.652007	0.545579	0.806835	0.535091	0.644953	1.07915	0.562104	0.561215	0.716569	0.793462	0.478931	0.590713	40.3883	234.583	0.067997	438.849	25.3641	4.77372	9.33718	424.478	0.193603	457.382	8.88184	1.8184
Early	5	37.1956	30.7044	5.546	2.13574	19.5144	9.32452	1.8946	32.5884	0.514722	15.697	17	0.809719	0.535367	1.9218	0.43004	0.454248	1.6654	0.735057	0.702123	0.764266	0.599173	0.45807	0.925476	0.33235	0.738162	0.283698	0.652395	0.253585	1.01231	30.52	261.558	0.104559	442.372	17.7573	3.40252	10.6347	422.611	0.1596	456.147	6.26563	1.73792
Middle	1	56.6982	55.7824	4.654	6.23231	22.9436	20.1906	3.30813	84.0242	0.962235	36.4153	8	5.18441	0.875337	1.96042	3.89804	0.632054	1.52138	0.812964	0.588847	0.706964	0.438481	0.93485	0.812069	0.819652	0.645339	0.50106	0.363515	0.616234	0.340233	14.4911	383.593	0.237978	488.098	17.1844	2.22902	4.57024	506.937	0.244505	485.082	5.34242	0.92704
Middle	2	23.5096	33.9375	4.528	5.3721	27.8222	15.3375	0.980846	63.1353	0.575413	14.7219	7	2.16615	0.854251	1.80098	0.135924	0.80072	1.6132	0.688476	0.70417	0.530946	0.385238	0.803907	0.674674	1.0196	0.694039	0.466144	0.356293	0.607501	0.278009	11.9754	375.508	0.250611	493.251	14.4646	1.96658	5.15992	507.797	0.232397	483.996	5.62909	0.935847
Middle	3	42.8196	71.6376	4.612	7.95399	22.2657	14.3133	2.92375	61.9064	0.906713	29.5932	6	2.16615	0.980124	1.90055	0.135924	0.676009	1.42119	0.760551	0.654897	0.615384	0.322803	0.962965	0.81313	0.985431	0.46343	0.448176	0.27954	0.565831	0.205909	12.8982	376.29	0.241839	491.735	15.4838	2.05799	5.06001	509.886	0.238989	484.839	5.45538	0.898528
Middle	4	61.0035	73.7648	4.734	6.0758	24.3261	11.5486	2.91888	68.0027	0.943901	41.1796	6	2.16615	0.979706	1.97776	0.135924	0.600673	1.51287	0.77996	0.652829	0.711796	0.395768	0.913067	0.777824	0.98048	0.631889	0.46207	0.32235	0.593333	0.233947	12.9153	381.121	0.24628	493.929	15.8583	2.09145	4.76542	507.647	0.243633	486.063	5.29558	0.891658
Middle	5	21.2451	21.8874	4.982	1.87973	22.1764	14.7766	1.49271	43.214	0.723971	19.7224	10	5.18441	0.802515	1.84592	3.89804	0.586574	1.27364	0.755957	0.531818	0.742265	0.405207	0.87683	0.760082	0.692967	0.572274	0.411108	0.285455	0.512209	0.267847	14.9377	385.232	0.234982	489.032	17.9868	2.30306	4.35206	507.285	0.25319	486.912	5.13089	0.891878
Late	1	21.4622	33.037	4.462	4.61861	28.2959	13.3174	1.01921	20.0356	0.520456	24.9319	9	0.0639853	0.424357	1.03456	0.150132	0.377366	0.841619	0.337449	0.329545	0.195104	0.306597	0.686845	0.252612	0.350542	0.297437	0.340233	0.441688	0.331874	0.22722	10.4681	379.431	0.275045	508.703	13.1831	2.00541	6.31222	527.639	0.180367	492.874	4.7668	0.785604
Late	2	24.8551	26.0044	4.316	4.19811	27.7094	7.31219	1.32282	25.2798	0.457353	10.4273	10	0.091064	0.189085	1.28258	0.263268	0.488265	0.85479	0.555884	0.327123	0.237161	0.275861	0.888625	0.310866	0.403866	0.308334	0.278009	0.342841	0.28378	0.236344	11.3844	369.13	0.266161	504.955	12.8482	1.95189	6.19859	537.019	0.182345	489.661	5.09418	0.819611
Late	3	31.2555	19.0121	4.234	4.91636	27.7955	10.1796	1.63212	27.9653	0.521233	24.5703	10	0.137303	0.498746	1.34786	0.0905922	0.38103	0.95313	0.650548	0.31159	0.378706	0.379423	0.647407	0.430873	0.362609	0.280749	0.205909	0.399991	0.346745	0.360367	11.776	377.628	0.26149	504.691	14.3498	2.24939	7.19172	522.14	0.183167	492.329	4.94085	0.836406
Late	4	29.4431	21.0091	4.428	3.83721	28.3474	11.1967	1.60408	20.5298	0.609958	23.6116	10	0.0165622	0.610223	1.23383	0.0352233	0.443811	0.8642	0.501802	0.323596	0.217534	0.292188	0.853878	0.31102	0.403422	0.303828	0.233947	0.38995	0.285081	0.210373	11.1381	372.196	0.268429	505.415	12.9039	1.97275	6.12062	535.344	0.183643	489.826	4.97557	0.806804
Late	5	24.3976	56.9953	4.178	3.80482	29.121	13.4099	1.45936	56.2269	0.743196	56.7925	10	0.091064	0.193207	1.15819	0.263268	0.46285	0.776512	0.465493	0.319601	0.210963	0.250109	0.807336	0.273552	0.353917	0.309424	0.267847	0.361988	0.276501	0.190144	10.9849	373.701	0.269893	508.075	13.0744	1.96185	6.23731	533.738	0.183851	492.23	4.83131	0.792511

## Sheet: Abbreviation
Abbreviation	Full name
CV	Coefficient of variation
FRic	Functional richness
FEve	Functional evenness
FDis	Functional dispersion
SLA	Specifica leaf area
LDMC	Leaf dry matter content
LTD	Leaf tissue density
SRL	Specific root length
RDMC	Root dry matter content
RTD	Root tissue density
CWM	Community-weighted mean
